# Supplementary material for: Simultaneous Detection of Exosomal microRNAs Isolated from Cancer Cells Using Surface Acoustic Wave Sensor Array with High Sensitivity and Reproducibility
Source: Micromachines (Basel). 2024 Feb 7;15(2):249. doi: 10.3390/mi15020249 (PMC10892992; doi:10.3390/mi15020249)
Supplement: Supplementary file 1 [file micromachines-15-00249-s001.zip]

Archive with 1 entries (1 files):
- micromachines-2792632-supplementary.pdf
